# Supplementary material for: Gene drive and genetic sex conversion in the global agricultural pest Ceratitis capitata
Source: Nat Commun. 2024 Jan 8;15:372. doi: 10.1038/s41467-023-44399-1 (PMC10774415; doi:10.1038/s41467-023-44399-1)
Supplement: Supplementary file 4 — Source Data [file 41467_2023_44399_MOESM4_ESM.zip]

Archive with 9 entries (8 files):
- SourceData/
- SourceData/tra_homing.csv
- __MACOSX/SourceData/._tra_homing.csv
- SourceData/GeneBank sequences.zip
- SourceData/white_homing.csv
- __MACOSX/SourceData/._white_homing.csv
- SourceData/fertility.csv
- __MACOSX/SourceData/._fertility.csv
- SourceData/Geneious Format.zip
