# Supplementary material for: Gene drive and genetic sex conversion in the global agricultural pest Ceratitis capitata
Source: Nat Commun. 2024 Jan 8;15:372. doi: 10.1038/s41467-023-44399-1 (PMC10774415; doi:10.1038/s41467-023-44399-1)
Supplement: Supplementary file 4 — Source Data [file 41467_2023_44399_MOESM4_ESM.zip › SourceData/tra_homing.csv]

Male_parent	Female_parent	Replicate	White_Phenotype	Sex_Phenotype	Fluorescence	Number
VasaGD;tra+/w+;tra+	w+;tra+/w+;tra+	1	White Eyes	Male	DsRed positive	2
VasaGD;tra+/w+;tra+	w+;tra+/w+;tra+	1	White Eyes	Male	DsRed negative	0
VasaGD;tra+/w+;tra+	w+;tra+/w+;tra+	1	Red Eyes	Male	DsRed positive	258
VasaGD;tra+/w+;tra+	w+;tra+/w+;tra+	1	Red Eyes	Male	DsRed negative	137
VasaGD;tra+/w+;tra+	w+;tra+/w+;tra+	1	Mosaic Eyes	Male	DsRed positive	11
VasaGD;tra+/w+;tra+	w+;tra+/w+;tra+	1	Mosaic Eyes	Male	DsRed negative	2
VasaGD;tra+/w+;tra+	w+;tra+/w+;tra+	2	White Eyes	Male	DsRed positive	0
VasaGD;tra+/w+;tra+	w+;tra+/w+;tra+	2	White Eyes	Male	DsRed negative	0
VasaGD;tra+/w+;tra+	w+;tra+/w+;tra+	2	Red Eyes	Male	DsRed positive	159
VasaGD;tra+/w+;tra+	w+;tra+/w+;tra+	2	Red Eyes	Male	DsRed negative	83
VasaGD;tra+/w+;tra+	w+;tra+/w+;tra+	2	Mosaic Eyes	Male	DsRed positive	3
VasaGD;tra+/w+;tra+	w+;tra+/w+;tra+	2	Mosaic Eyes	Male	DsRed negative	0
VasaGD;tra+/w+;tra+	w+;tra+/w+;tra+	3	White Eyes	Male	DsRed positive	3
VasaGD;tra+/w+;tra+	w+;tra+/w+;tra+	3	White Eyes	Male	DsRed negative	0
VasaGD;tra+/w+;tra+	w+;tra+/w+;tra+	3	Red Eyes	Male	DsRed positive	276
VasaGD;tra+/w+;tra+	w+;tra+/w+;tra+	3	Red Eyes	Male	DsRed negative	207
VasaGD;tra+/w+;tra+	w+;tra+/w+;tra+	3	Mosaic Eyes	Male	DsRed positive	6
VasaGD;tra+/w+;tra+	w+;tra+/w+;tra+	3	Mosaic Eyes	Male	DsRed negative	1
VasaGD;tra+/w+;tra+	w+;tra+/w+;tra+	1	White Eyes	Female	DsRed positive	0
VasaGD;tra+/w+;tra+	w+;tra+/w+;tra+	1	White Eyes	Female	DsRed negative	0
VasaGD;tra+/w+;tra+	w+;tra+/w+;tra+	1	Red Eyes	Female	DsRed positive	206
VasaGD;tra+/w+;tra+	w+;tra+/w+;tra+	1	Red Eyes	Female	DsRed negative	159
VasaGD;tra+/w+;tra+	w+;tra+/w+;tra+	1	Mosaic Eyes	Female	DsRed positive	6
VasaGD;tra+/w+;tra+	w+;tra+/w+;tra+	1	Mosaic Eyes	Female	DsRed negative	2
VasaGD;tra+/w+;tra+	w+;tra+/w+;tra+	2	White Eyes	Female	DsRed positive	0
VasaGD;tra+/w+;tra+	w+;tra+/w+;tra+	2	White Eyes	Female	DsRed negative	0
VasaGD;tra+/w+;tra+	w+;tra+/w+;tra+	2	Red Eyes	Female	DsRed positive	116
VasaGD;tra+/w+;tra+	w+;tra+/w+;tra+	2	Red Eyes	Female	DsRed negative	92
VasaGD;tra+/w+;tra+	w+;tra+/w+;tra+	2	Mosaic Eyes	Female	DsRed positive	1
VasaGD;tra+/w+;tra+	w+;tra+/w+;tra+	2	Mosaic Eyes	Female	DsRed negative	0
VasaGD;tra+/w+;tra+	w+;tra+/w+;tra+	3	White Eyes	Female	DsRed positive	2
VasaGD;tra+/w+;tra+	w+;tra+/w+;tra+	3	White Eyes	Female	DsRed negative	0
VasaGD;tra+/w+;tra+	w+;tra+/w+;tra+	3	Red Eyes	Female	DsRed positive	249
VasaGD;tra+/w+;tra+	w+;tra+/w+;tra+	3	Red Eyes	Female	DsRed negative	167
VasaGD;tra+/w+;tra+	w+;tra+/w+;tra+	3	Mosaic Eyes	Female	DsRed positive	7
VasaGD;tra+/w+;tra+	w+;tra+/w+;tra+	3	Mosaic Eyes	Female	DsRed negative	0
VasaGD;tra+/w+;tra+	w+;tra+/w+;tra+	1	White Eyes	Intersex	DsRed positive	0
VasaGD;tra+/w+;tra+	w+;tra+/w+;tra+	1	White Eyes	Intersex	DsRed negative	0
VasaGD;tra+/w+;tra+	w+;tra+/w+;tra+	1	Red Eyes	Intersex	DsRed positive	0
VasaGD;tra+/w+;tra+	w+;tra+/w+;tra+	1	Red Eyes	Intersex	DsRed negative	0
VasaGD;tra+/w+;tra+	w+;tra+/w+;tra+	1	Mosaic Eyes	Intersex	DsRed positive	9
VasaGD;tra+/w+;tra+	w+;tra+/w+;tra+	1	Mosaic Eyes	Intersex	DsRed negative	0
VasaGD;tra+/w+;tra+	w+;tra+/w+;tra+	2	White Eyes	Intersex	DsRed positive	0
VasaGD;tra+/w+;tra+	w+;tra+/w+;tra+	2	White Eyes	Intersex	DsRed negative	0
VasaGD;tra+/w+;tra+	w+;tra+/w+;tra+	2	Red Eyes	Intersex	DsRed positive	2
VasaGD;tra+/w+;tra+	w+;tra+/w+;tra+	2	Red Eyes	Intersex	DsRed negative	0
VasaGD;tra+/w+;tra+	w+;tra+/w+;tra+	2	Mosaic Eyes	Intersex	DsRed positive	0
VasaGD;tra+/w+;tra+	w+;tra+/w+;tra+	2	Mosaic Eyes	Intersex	DsRed negative	0
VasaGD;tra+/w+;tra+	w+;tra+/w+;tra+	3	White Eyes	Intersex	DsRed positive	0
VasaGD;tra+/w+;tra+	w+;tra+/w+;tra+	3	White Eyes	Intersex	DsRed negative	0
VasaGD;tra+/w+;tra+	w+;tra+/w+;tra+	3	Red Eyes	Intersex	DsRed positive	0
VasaGD;tra+/w+;tra+	w+;tra+/w+;tra+	3	Red Eyes	Intersex	DsRed negative	0
VasaGD;tra+/w+;tra+	w+;tra+/w+;tra+	3	Mosaic Eyes	Intersex	DsRed positive	7
VasaGD;tra+/w+;tra+	w+;tra+/w+;tra+	3	Mosaic Eyes	Intersex	DsRed negative	0
w+;tra+/w+;tra+	VasaGD;tra+/w+;tra+	1	White Eyes	Male	DsRed positive	610
w+;tra+/w+;tra+	VasaGD;tra+/w+;tra+	1	White Eyes	Male	DsRed negative	257
w+;tra+/w+;tra+	VasaGD;tra+/w+;tra+	1	Red Eyes	Male	DsRed positive	0
w+;tra+/w+;tra+	VasaGD;tra+/w+;tra+	1	Red Eyes	Male	DsRed negative	0
w+;tra+/w+;tra+	VasaGD;tra+/w+;tra+	1	Mosaic Eyes	Male	DsRed positive	0
w+;tra+/w+;tra+	VasaGD;tra+/w+;tra+	1	Mosaic Eyes	Male	DsRed negative	0
w+;tra+/w+;tra+	VasaGD;tra+/w+;tra+	2	White Eyes	Male	DsRed positive	559
w+;tra+/w+;tra+	VasaGD;tra+/w+;tra+	2	White Eyes	Male	DsRed negative	187
w+;tra+/w+;tra+	VasaGD;tra+/w+;tra+	2	Red Eyes	Male	DsRed positive	0
w+;tra+/w+;tra+	VasaGD;tra+/w+;tra+	2	Red Eyes	Male	DsRed negative	0
w+;tra+/w+;tra+	VasaGD;tra+/w+;tra+	2	Mosaic Eyes	Male	DsRed positive	0
w+;tra+/w+;tra+	VasaGD;tra+/w+;tra+	2	Mosaic Eyes	Male	DsRed negative	0
w+;tra+/w+;tra+	VasaGD;tra+/w+;tra+	3	White Eyes	Male	DsRed positive	608
w+;tra+/w+;tra+	VasaGD;tra+/w+;tra+	3	White Eyes	Male	DsRed negative	254
w+;tra+/w+;tra+	VasaGD;tra+/w+;tra+	3	Red Eyes	Male	DsRed positive	0
w+;tra+/w+;tra+	VasaGD;tra+/w+;tra+	3	Red Eyes	Male	DsRed negative	1
w+;tra+/w+;tra+	VasaGD;tra+/w+;tra+	3	Mosaic Eyes	Male	DsRed positive	0
w+;tra+/w+;tra+	VasaGD;tra+/w+;tra+	3	Mosaic Eyes	Male	DsRed negative	0
w+;tra+/w+;tra+	VasaGD;tra+/w+;tra+	1	White Eyes	Female	DsRed positive	102
w+;tra+/w+;tra+	VasaGD;tra+/w+;tra+	1	White Eyes	Female	DsRed negative	35
w+;tra+/w+;tra+	VasaGD;tra+/w+;tra+	1	Red Eyes	Female	DsRed positive	0
w+;tra+/w+;tra+	VasaGD;tra+/w+;tra+	1	Red Eyes	Female	DsRed negative	0
w+;tra+/w+;tra+	VasaGD;tra+/w+;tra+	1	Mosaic Eyes	Female	DsRed positive	0
w+;tra+/w+;tra+	VasaGD;tra+/w+;tra+	1	Mosaic Eyes	Female	DsRed negative	0
w+;tra+/w+;tra+	VasaGD;tra+/w+;tra+	2	White Eyes	Female	DsRed positive	72
w+;tra+/w+;tra+	VasaGD;tra+/w+;tra+	2	White Eyes	Female	DsRed negative	31
w+;tra+/w+;tra+	VasaGD;tra+/w+;tra+	2	Red Eyes	Female	DsRed positive	0
w+;tra+/w+;tra+	VasaGD;tra+/w+;tra+	2	Red Eyes	Female	DsRed negative	0
w+;tra+/w+;tra+	VasaGD;tra+/w+;tra+	2	Mosaic Eyes	Female	DsRed positive	0
w+;tra+/w+;tra+	VasaGD;tra+/w+;tra+	2	Mosaic Eyes	Female	DsRed negative	0
w+;tra+/w+;tra+	VasaGD;tra+/w+;tra+	3	White Eyes	Female	DsRed positive	95
w+;tra+/w+;tra+	VasaGD;tra+/w+;tra+	3	White Eyes	Female	DsRed negative	47
w+;tra+/w+;tra+	VasaGD;tra+/w+;tra+	3	Red Eyes	Female	DsRed positive	0
w+;tra+/w+;tra+	VasaGD;tra+/w+;tra+	3	Red Eyes	Female	DsRed negative	0
w+;tra+/w+;tra+	VasaGD;tra+/w+;tra+	3	Mosaic Eyes	Female	DsRed positive	0
w+;tra+/w+;tra+	VasaGD;tra+/w+;tra+	3	Mosaic Eyes	Female	DsRed negative	0
w+;tra+/w+;tra+	VasaGD;tra+/w+;tra+	1	White Eyes	Intersex	DsRed positive	77
w+;tra+/w+;tra+	VasaGD;tra+/w+;tra+	1	White Eyes	Intersex	DsRed negative	8
w+;tra+/w+;tra+	VasaGD;tra+/w+;tra+	1	Red Eyes	Intersex	DsRed positive	0
w+;tra+/w+;tra+	VasaGD;tra+/w+;tra+	1	Red Eyes	Intersex	DsRed negative	0
w+;tra+/w+;tra+	VasaGD;tra+/w+;tra+	1	Mosaic Eyes	Intersex	DsRed positive	0
w+;tra+/w+;tra+	VasaGD;tra+/w+;tra+	1	Mosaic Eyes	Intersex	DsRed negative	0
w+;tra+/w+;tra+	VasaGD;tra+/w+;tra+	2	White Eyes	Intersex	DsRed positive	39
w+;tra+/w+;tra+	VasaGD;tra+/w+;tra+	2	White Eyes	Intersex	DsRed negative	7
w+;tra+/w+;tra+	VasaGD;tra+/w+;tra+	2	Red Eyes	Intersex	DsRed positive	0
w+;tra+/w+;tra+	VasaGD;tra+/w+;tra+	2	Red Eyes	Intersex	DsRed negative	0
w+;tra+/w+;tra+	VasaGD;tra+/w+;tra+	2	Mosaic Eyes	Intersex	DsRed positive	0
w+;tra+/w+;tra+	VasaGD;tra+/w+;tra+	2	Mosaic Eyes	Intersex	DsRed negative	0
w+;tra+/w+;tra+	VasaGD;tra+/w+;tra+	3	White Eyes	Intersex	DsRed positive	66
w+;tra+/w+;tra+	VasaGD;tra+/w+;tra+	3	White Eyes	Intersex	DsRed negative	29
w+;tra+/w+;tra+	VasaGD;tra+/w+;tra+	3	Red Eyes	Intersex	DsRed positive	0
w+;tra+/w+;tra+	VasaGD;tra+/w+;tra+	3	Red Eyes	Intersex	DsRed negative	0
w+;tra+/w+;tra+	VasaGD;tra+/w+;tra+	3	Mosaic Eyes	Intersex	DsRed positive	0
w+;tra+/w+;tra+	VasaGD;tra+/w+;tra+	3	Mosaic Eyes	Intersex	DsRed negative	0
VasaGD/tra+	tra+/tra+	1	Red Eyes	Male	DsRed positive	569
VasaGD/tra+	tra+/tra+	1	Red Eyes	Male	DsRed negative	154
VasaGD/tra+	tra+/tra+	1	Red Eyes	Female	DsRed positive	0
VasaGD/tra+	tra+/tra+	1	Red Eyes	Female	DsRed negative	96
VasaGD/tra+	tra+/tra+	1	Red Eyes	Intersex	DsRed positive	404
VasaGD/tra+	tra+/tra+	1	Red Eyes	Intersex	DsRed negative	59
VasaGD/tra+	tra+/tra+	2	Red Eyes	Male	DsRed positive	1270
VasaGD/tra+	tra+/tra+	2	Red Eyes	Male	DsRed negative	190
VasaGD/tra+	tra+/tra+	2	Red Eyes	Female	DsRed positive	0
VasaGD/tra+	tra+/tra+	2	Red Eyes	Female	DsRed negative	91
VasaGD/tra+	tra+/tra+	2	Red Eyes	Intersex	DsRed positive	551
VasaGD/tra+	tra+/tra+	2	Red Eyes	Intersex	DsRed negative	70
VasaGD/tra+	tra+/tra+	3	Red Eyes	Male	DsRed positive	823
VasaGD/tra+	tra+/tra+	3	Red Eyes	Male	DsRed negative	81
VasaGD/tra+	tra+/tra+	3	Red Eyes	Female	DsRed positive	0
VasaGD/tra+	tra+/tra+	3	Red Eyes	Female	DsRed negative	87
VasaGD/tra+	tra+/tra+	3	Red Eyes	Intersex	DsRed positive	431
VasaGD/tra+	tra+/tra+	3	Red Eyes	Intersex	DsRed negative	44
VasaGD/tra+	tra+/tra+	4	Red Eyes	Male	DsRed positive	1017
VasaGD/tra+	tra+/tra+	4	Red Eyes	Male	DsRed negative	94
VasaGD/tra+	tra+/tra+	4	Red Eyes	Female	DsRed positive	0
VasaGD/tra+	tra+/tra+	4	Red Eyes	Female	DsRed negative	112
VasaGD/tra+	tra+/tra+	4	Red Eyes	Intersex	DsRed positive	510
VasaGD/tra+	tra+/tra+	4	Red Eyes	Intersex	DsRed negative	42
VasaGD/tra+	tra+/tra+	5	Red Eyes	Male	DsRed positive	833
VasaGD/tra+	tra+/tra+	5	Red Eyes	Male	DsRed negative	99
VasaGD/tra+	tra+/tra+	5	Red Eyes	Female	DsRed positive	0
VasaGD/tra+	tra+/tra+	5	Red Eyes	Female	DsRed negative	100
VasaGD/tra+	tra+/tra+	5	Red Eyes	Intersex	DsRed positive	572
VasaGD/tra+	tra+/tra+	5	Red Eyes	Intersex	DsRed negative	62
