# Supplementary material for: Gene drive and genetic sex conversion in the global agricultural pest Ceratitis capitata
Source: Nat Commun. 2024 Jan 8;15:372. doi: 10.1038/s41467-023-44399-1 (PMC10774415; doi:10.1038/s41467-023-44399-1)
Supplement: Supplementary file 4 — Source Data [file 41467_2023_44399_MOESM4_ESM.zip › SourceData/white_homing.csv]

Male_parent	Female_parent	Replicate	White_Phenotype	Fluorescence	Number
VasaGD/w+	w+/w+	1	White Eyes	DsRed positive	16
VasaGD/w+	w+/w+	1	Red Eyes	DsRed positive	467
VasaGD/w+	w+/w+	1	Mosaic Eyes	DsRed positive	25
VasaGD/w+	w+/w+	1	White Eyes	DsRed negative	0
VasaGD/w+	w+/w+	1	Red Eyes	DsRed negative	220
VasaGD/w+	w+/w+	1	Mosaic Eyes	DsRed negative	0
VasaGD/w+	w+/w+	2	White Eyes	DsRed positive	3
VasaGD/w+	w+/w+	2	Red Eyes	DsRed positive	262
VasaGD/w+	w+/w+	2	Mosaic Eyes	DsRed positive	13
VasaGD/w+	w+/w+	2	White Eyes	DsRed negative	0
VasaGD/w+	w+/w+	2	Red Eyes	DsRed negative	135
VasaGD/w+	w+/w+	2	Mosaic Eyes	DsRed negative	0
VasaGD/w+	w+/w+	3	White Eyes	DsRed positive	10
VasaGD/w+	w+/w+	3	Red Eyes	DsRed positive	154
VasaGD/w+	w+/w+	3	Mosaic Eyes	DsRed positive	8
VasaGD/w+	w+/w+	3	White Eyes	DsRed negative	0
VasaGD/w+	w+/w+	3	Red Eyes	DsRed negative	75
VasaGD/w+	w+/w+	3	Mosaic Eyes	DsRed negative	0
VasaGD/w+	w+/w+	4	White Eyes	DsRed positive	11
VasaGD/w+	w+/w+	4	Red Eyes	DsRed positive	226
VasaGD/w+	w+/w+	4	Mosaic Eyes	DsRed positive	31
VasaGD/w+	w+/w+	4	White Eyes	DsRed negative	0
VasaGD/w+	w+/w+	4	Red Eyes	DsRed negative	80
VasaGD/w+	w+/w+	4	Mosaic Eyes	DsRed negative	0
VasaGD/w+	w+/w+	5	White Eyes	DsRed positive	7
VasaGD/w+	w+/w+	5	Red Eyes	DsRed positive	332
VasaGD/w+	w+/w+	5	Mosaic Eyes	DsRed positive	13
VasaGD/w+	w+/w+	5	White Eyes	DsRed negative	0
VasaGD/w+	w+/w+	5	Red Eyes	DsRed negative	119
VasaGD/w+	w+/w+	5	Mosaic Eyes	DsRed negative	0
VasaGD/w+	w+/w+	6	White Eyes	DsRed positive	2
VasaGD/w+	w+/w+	6	Red Eyes	DsRed positive	225
VasaGD/w+	w+/w+	6	Mosaic Eyes	DsRed positive	18
VasaGD/w+	w+/w+	6	White Eyes	DsRed negative	0
VasaGD/w+	w+/w+	6	Red Eyes	DsRed negative	91
VasaGD/w+	w+/w+	6	Mosaic Eyes	DsRed negative	0
VasaGD/w+	w+/w+	7	White Eyes	DsRed positive	7
VasaGD/w+	w+/w+	7	Red Eyes	DsRed positive	323
VasaGD/w+	w+/w+	7	Mosaic Eyes	DsRed positive	16
VasaGD/w+	w+/w+	7	White Eyes	DsRed negative	1
VasaGD/w+	w+/w+	7	Red Eyes	DsRed negative	200
VasaGD/w+	w+/w+	7	Mosaic Eyes	DsRed negative	0
VasaGD/w+	w+/w+	8	White Eyes	DsRed positive	3
VasaGD/w+	w+/w+	8	Red Eyes	DsRed positive	240
VasaGD/w+	w+/w+	8	Mosaic Eyes	DsRed positive	12
VasaGD/w+	w+/w+	8	White Eyes	DsRed negative	0
VasaGD/w+	w+/w+	8	Red Eyes	DsRed negative	75
VasaGD/w+	w+/w+	8	Mosaic Eyes	DsRed negative	0
VasaGD/w+	w+/w+	9	White Eyes	DsRed positive	12
VasaGD/w+	w+/w+	9	Red Eyes	DsRed positive	175
VasaGD/w+	w+/w+	9	Mosaic Eyes	DsRed positive	14
VasaGD/w+	w+/w+	9	White Eyes	DsRed negative	0
VasaGD/w+	w+/w+	9	Red Eyes	DsRed negative	133
VasaGD/w+	w+/w+	9	Mosaic Eyes	DsRed negative	0
VasaGD/w+	w+/w+	10	White Eyes	DsRed positive	5
VasaGD/w+	w+/w+	10	Red Eyes	DsRed positive	305
VasaGD/w+	w+/w+	10	Mosaic Eyes	DsRed positive	28
VasaGD/w+	w+/w+	10	White Eyes	DsRed negative	0
VasaGD/w+	w+/w+	10	Red Eyes	DsRed negative	114
VasaGD/w+	w+/w+	10	Mosaic Eyes	DsRed negative	0
w+/w+	VasaGD/w+	1	White Eyes	DsRed positive	222
w+/w+	VasaGD/w+	1	Red Eyes	DsRed positive	0
w+/w+	VasaGD/w+	1	Mosaic Eyes	DsRed positive	0
w+/w+	VasaGD/w+	1	White Eyes	DsRed negative	74
w+/w+	VasaGD/w+	1	Red Eyes	DsRed negative	0
w+/w+	VasaGD/w+	1	Mosaic Eyes	DsRed negative	0
w+/w+	VasaGD/w+	2	White Eyes	DsRed positive	171
w+/w+	VasaGD/w+	2	Red Eyes	DsRed positive	0
w+/w+	VasaGD/w+	2	Mosaic Eyes	DsRed positive	0
w+/w+	VasaGD/w+	2	White Eyes	DsRed negative	22
w+/w+	VasaGD/w+	2	Red Eyes	DsRed negative	0
w+/w+	VasaGD/w+	2	Mosaic Eyes	DsRed negative	0
w+/w+	VasaGD/w+	3	White Eyes	DsRed positive	161
w+/w+	VasaGD/w+	3	Red Eyes	DsRed positive	0
w+/w+	VasaGD/w+	3	Mosaic Eyes	DsRed positive	0
w+/w+	VasaGD/w+	3	White Eyes	DsRed negative	63
w+/w+	VasaGD/w+	3	Red Eyes	DsRed negative	0
w+/w+	VasaGD/w+	3	Mosaic Eyes	DsRed negative	0
w+/w+	VasaGD/w+	4	White Eyes	DsRed positive	171
w+/w+	VasaGD/w+	4	Red Eyes	DsRed positive	0
w+/w+	VasaGD/w+	4	Mosaic Eyes	DsRed positive	0
w+/w+	VasaGD/w+	4	White Eyes	DsRed negative	37
w+/w+	VasaGD/w+	4	Red Eyes	DsRed negative	0
w+/w+	VasaGD/w+	4	Mosaic Eyes	DsRed negative	0
w+/w+	VasaGD/w+	5	White Eyes	DsRed positive	266
w+/w+	VasaGD/w+	5	Red Eyes	DsRed positive	8
w+/w+	VasaGD/w+	5	Mosaic Eyes	DsRed positive	0
w+/w+	VasaGD/w+	5	White Eyes	DsRed negative	67
w+/w+	VasaGD/w+	5	Red Eyes	DsRed negative	10
w+/w+	VasaGD/w+	5	Mosaic Eyes	DsRed negative	0
w+/w+	VasaGD/w+	6	White Eyes	DsRed positive	161
w+/w+	VasaGD/w+	6	Red Eyes	DsRed positive	2
w+/w+	VasaGD/w+	6	Mosaic Eyes	DsRed positive	0
w+/w+	VasaGD/w+	6	White Eyes	DsRed negative	32
w+/w+	VasaGD/w+	6	Red Eyes	DsRed negative	3
w+/w+	VasaGD/w+	6	Mosaic Eyes	DsRed negative	0
w+/w+	VasaGD/w+	7	White Eyes	DsRed positive	278
w+/w+	VasaGD/w+	7	Red Eyes	DsRed positive	11
w+/w+	VasaGD/w+	7	Mosaic Eyes	DsRed positive	0
w+/w+	VasaGD/w+	7	White Eyes	DsRed negative	110
w+/w+	VasaGD/w+	7	Red Eyes	DsRed negative	31
w+/w+	VasaGD/w+	7	Mosaic Eyes	DsRed negative	0
w+/w+	VasaGD/w+	8	White Eyes	DsRed positive	229
w+/w+	VasaGD/w+	8	Red Eyes	DsRed positive	22
w+/w+	VasaGD/w+	8	Mosaic Eyes	DsRed positive	0
w+/w+	VasaGD/w+	8	White Eyes	DsRed negative	33
w+/w+	VasaGD/w+	8	Red Eyes	DsRed negative	20
w+/w+	VasaGD/w+	8	Mosaic Eyes	DsRed negative	0
w+/w+	VasaGD/w+	9	White Eyes	DsRed positive	99
w+/w+	VasaGD/w+	9	Red Eyes	DsRed positive	0
w+/w+	VasaGD/w+	9	Mosaic Eyes	DsRed positive	0
w+/w+	VasaGD/w+	9	White Eyes	DsRed negative	28
w+/w+	VasaGD/w+	9	Red Eyes	DsRed negative	4
w+/w+	VasaGD/w+	9	Mosaic Eyes	DsRed negative	0
w+/w+	VasaGD/w+	10	White Eyes	DsRed positive	87
w+/w+	VasaGD/w+	10	Red Eyes	DsRed positive	12
w+/w+	VasaGD/w+	10	Mosaic Eyes	DsRed positive	0
w+/w+	VasaGD/w+	10	White Eyes	DsRed negative	19
w+/w+	VasaGD/w+	10	Red Eyes	DsRed negative	10
w+/w+	VasaGD/w+	10	Mosaic Eyes	DsRed negative	0
NanosGD/w+	w+/w+	1	White Eyes	DsRed positive	0
NanosGD/w+	w+/w+	1	Red Eyes	DsRed positive	213
NanosGD/w+	w+/w+	1	Mosaic Eyes	DsRed positive	0
NanosGD/w+	w+/w+	1	White Eyes	DsRed negative	0
NanosGD/w+	w+/w+	1	Red Eyes	DsRed negative	233
NanosGD/w+	w+/w+	1	Mosaic Eyes	DsRed negative	0
NanosGD/w+	w+/w+	2	White Eyes	DsRed positive	0
NanosGD/w+	w+/w+	2	Red Eyes	DsRed positive	119
NanosGD/w+	w+/w+	2	Mosaic Eyes	DsRed positive	0
NanosGD/w+	w+/w+	2	White Eyes	DsRed negative	0
NanosGD/w+	w+/w+	2	Red Eyes	DsRed negative	113
NanosGD/w+	w+/w+	2	Mosaic Eyes	DsRed negative	0
NanosGD/w+	w+/w+	3	White Eyes	DsRed positive	0
NanosGD/w+	w+/w+	3	Red Eyes	DsRed positive	139
NanosGD/w+	w+/w+	3	Mosaic Eyes	DsRed positive	0
NanosGD/w+	w+/w+	3	White Eyes	DsRed negative	0
NanosGD/w+	w+/w+	3	Red Eyes	DsRed negative	146
NanosGD/w+	w+/w+	3	Mosaic Eyes	DsRed negative	0
NanosGD/w+	w+/w+	4	White Eyes	DsRed positive	0
NanosGD/w+	w+/w+	4	Red Eyes	DsRed positive	34
NanosGD/w+	w+/w+	4	Mosaic Eyes	DsRed positive	0
NanosGD/w+	w+/w+	4	White Eyes	DsRed negative	0
NanosGD/w+	w+/w+	4	Red Eyes	DsRed negative	25
NanosGD/w+	w+/w+	4	Mosaic Eyes	DsRed negative	0
NanosGD/w+	w+/w+	5	White Eyes	DsRed positive	0
NanosGD/w+	w+/w+	5	Red Eyes	DsRed positive	201
NanosGD/w+	w+/w+	5	Mosaic Eyes	DsRed positive	0
NanosGD/w+	w+/w+	5	White Eyes	DsRed negative	0
NanosGD/w+	w+/w+	5	Red Eyes	DsRed negative	217
NanosGD/w+	w+/w+	5	Mosaic Eyes	DsRed negative	0
NanosGD/w+	w+/w+	6	White Eyes	DsRed positive	0
NanosGD/w+	w+/w+	6	Red Eyes	DsRed positive	74
NanosGD/w+	w+/w+	6	Mosaic Eyes	DsRed positive	0
NanosGD/w+	w+/w+	6	White Eyes	DsRed negative	0
NanosGD/w+	w+/w+	6	Red Eyes	DsRed negative	73
NanosGD/w+	w+/w+	6	Mosaic Eyes	DsRed negative	0
NanosGD/w+	w+/w+	7	White Eyes	DsRed positive	0
NanosGD/w+	w+/w+	7	Red Eyes	DsRed positive	244
NanosGD/w+	w+/w+	7	Mosaic Eyes	DsRed positive	0
NanosGD/w+	w+/w+	7	White Eyes	DsRed negative	0
NanosGD/w+	w+/w+	7	Red Eyes	DsRed negative	242
NanosGD/w+	w+/w+	7	Mosaic Eyes	DsRed negative	0
NanosGD/w+	w+/w+	8	White Eyes	DsRed positive	0
NanosGD/w+	w+/w+	8	Red Eyes	DsRed positive	132
NanosGD/w+	w+/w+	8	Mosaic Eyes	DsRed positive	0
NanosGD/w+	w+/w+	8	White Eyes	DsRed negative	0
NanosGD/w+	w+/w+	8	Red Eyes	DsRed negative	147
NanosGD/w+	w+/w+	8	Mosaic Eyes	DsRed negative	0
NanosGD/w+	w+/w+	9	White Eyes	DsRed positive	0
NanosGD/w+	w+/w+	9	Red Eyes	DsRed positive	211
NanosGD/w+	w+/w+	9	Mosaic Eyes	DsRed positive	0
NanosGD/w+	w+/w+	9	White Eyes	DsRed negative	0
NanosGD/w+	w+/w+	9	Red Eyes	DsRed negative	274
NanosGD/w+	w+/w+	9	Mosaic Eyes	DsRed negative	0
NanosGD/w+	w+/w+	10	White Eyes	DsRed positive	0
NanosGD/w+	w+/w+	10	Red Eyes	DsRed positive	93
NanosGD/w+	w+/w+	10	Mosaic Eyes	DsRed positive	0
NanosGD/w+	w+/w+	10	White Eyes	DsRed negative	0
NanosGD/w+	w+/w+	10	Red Eyes	DsRed negative	110
NanosGD/w+	w+/w+	10	Mosaic Eyes	DsRed negative	0
w+/w+	NanosGD/w+	1	White Eyes	DsRed positive	136
w+/w+	NanosGD/w+	1	Red Eyes	DsRed positive	123
w+/w+	NanosGD/w+	1	Mosaic Eyes	DsRed positive	18
w+/w+	NanosGD/w+	1	White Eyes	DsRed negative	32
w+/w+	NanosGD/w+	1	Red Eyes	DsRed negative	41
w+/w+	NanosGD/w+	1	Mosaic Eyes	DsRed negative	6
w+/w+	NanosGD/w+	2	White Eyes	DsRed positive	156
w+/w+	NanosGD/w+	2	Red Eyes	DsRed positive	66
w+/w+	NanosGD/w+	2	Mosaic Eyes	DsRed positive	6
w+/w+	NanosGD/w+	2	White Eyes	DsRed negative	16
w+/w+	NanosGD/w+	2	Red Eyes	DsRed negative	15
w+/w+	NanosGD/w+	2	Mosaic Eyes	DsRed negative	0
w+/w+	NanosGD/w+	3	White Eyes	DsRed positive	101
w+/w+	NanosGD/w+	3	Red Eyes	DsRed positive	84
w+/w+	NanosGD/w+	3	Mosaic Eyes	DsRed positive	11
w+/w+	NanosGD/w+	3	White Eyes	DsRed negative	21
w+/w+	NanosGD/w+	3	Red Eyes	DsRed negative	11
w+/w+	NanosGD/w+	3	Mosaic Eyes	DsRed negative	1
w+/w+	NanosGD/w+	4	White Eyes	DsRed positive	153
w+/w+	NanosGD/w+	4	Red Eyes	DsRed positive	74
w+/w+	NanosGD/w+	4	Mosaic Eyes	DsRed positive	5
w+/w+	NanosGD/w+	4	White Eyes	DsRed negative	8
w+/w+	NanosGD/w+	4	Red Eyes	DsRed negative	16
w+/w+	NanosGD/w+	4	Mosaic Eyes	DsRed negative	0
w+/w+	NanosGD/w+	5	White Eyes	DsRed positive	97
w+/w+	NanosGD/w+	5	Red Eyes	DsRed positive	57
w+/w+	NanosGD/w+	5	Mosaic Eyes	DsRed positive	9
w+/w+	NanosGD/w+	5	White Eyes	DsRed negative	17
w+/w+	NanosGD/w+	5	Red Eyes	DsRed negative	19
w+/w+	NanosGD/w+	5	Mosaic Eyes	DsRed negative	0
w+/w+	NanosGD/w+	6	White Eyes	DsRed positive	42
w+/w+	NanosGD/w+	6	Red Eyes	DsRed positive	42
w+/w+	NanosGD/w+	6	Mosaic Eyes	DsRed positive	2
w+/w+	NanosGD/w+	6	White Eyes	DsRed negative	11
w+/w+	NanosGD/w+	6	Red Eyes	DsRed negative	10
w+/w+	NanosGD/w+	6	Mosaic Eyes	DsRed negative	0
w+/w+	NanosGD/w+	7	White Eyes	DsRed positive	88
w+/w+	NanosGD/w+	7	Red Eyes	DsRed positive	51
w+/w+	NanosGD/w+	7	Mosaic Eyes	DsRed positive	2
w+/w+	NanosGD/w+	7	White Eyes	DsRed negative	7
w+/w+	NanosGD/w+	7	Red Eyes	DsRed negative	14
w+/w+	NanosGD/w+	7	Mosaic Eyes	DsRed negative	3
w+/w+	NanosGD/w+	8	White Eyes	DsRed positive	109
w+/w+	NanosGD/w+	8	Red Eyes	DsRed positive	34
w+/w+	NanosGD/w+	8	Mosaic Eyes	DsRed positive	0
w+/w+	NanosGD/w+	8	White Eyes	DsRed negative	7
w+/w+	NanosGD/w+	8	Red Eyes	DsRed negative	15
w+/w+	NanosGD/w+	8	Mosaic Eyes	DsRed negative	0
w+/w+	NanosGD/w+	9	White Eyes	DsRed positive	107
w+/w+	NanosGD/w+	9	Red Eyes	DsRed positive	72
w+/w+	NanosGD/w+	9	Mosaic Eyes	DsRed positive	6
w+/w+	NanosGD/w+	9	White Eyes	DsRed negative	17
w+/w+	NanosGD/w+	9	Red Eyes	DsRed negative	24
w+/w+	NanosGD/w+	9	Mosaic Eyes	DsRed negative	3
w+/w+	NanosGD/w+	10	White Eyes	DsRed positive	64
w+/w+	NanosGD/w+	10	Red Eyes	DsRed positive	35
w+/w+	NanosGD/w+	10	Mosaic Eyes	DsRed positive	0
w+/w+	NanosGD/w+	10	White Eyes	DsRed negative	7
w+/w+	NanosGD/w+	10	Red Eyes	DsRed negative	14
w+/w+	NanosGD/w+	10	Mosaic Eyes	DsRed negative	0
ZpgGD/w+	w+/w+	1	White Eyes	DsRed positive	0
ZpgGD/w+	w+/w+	1	Red Eyes	DsRed positive	66
ZpgGD/w+	w+/w+	1	Mosaic Eyes	DsRed positive	0
ZpgGD/w+	w+/w+	1	White Eyes	DsRed negative	0
ZpgGD/w+	w+/w+	1	Red Eyes	DsRed negative	55
ZpgGD/w+	w+/w+	1	Mosaic Eyes	DsRed negative	0
ZpgGD/w+	w+/w+	2	White Eyes	DsRed positive	0
ZpgGD/w+	w+/w+	2	Red Eyes	DsRed positive	114
ZpgGD/w+	w+/w+	2	Mosaic Eyes	DsRed positive	0
ZpgGD/w+	w+/w+	2	White Eyes	DsRed negative	0
ZpgGD/w+	w+/w+	2	Red Eyes	DsRed negative	103
ZpgGD/w+	w+/w+	2	Mosaic Eyes	DsRed negative	0
ZpgGD/w+	w+/w+	3	White Eyes	DsRed positive	0
ZpgGD/w+	w+/w+	3	Red Eyes	DsRed positive	227
ZpgGD/w+	w+/w+	3	Mosaic Eyes	DsRed positive	0
ZpgGD/w+	w+/w+	3	White Eyes	DsRed negative	0
ZpgGD/w+	w+/w+	3	Red Eyes	DsRed negative	230
ZpgGD/w+	w+/w+	3	Mosaic Eyes	DsRed negative	0
ZpgGD/w+	w+/w+	4	White Eyes	DsRed positive	0
ZpgGD/w+	w+/w+	4	Red Eyes	DsRed positive	112
ZpgGD/w+	w+/w+	4	Mosaic Eyes	DsRed positive	0
ZpgGD/w+	w+/w+	4	White Eyes	DsRed negative	0
ZpgGD/w+	w+/w+	4	Red Eyes	DsRed negative	94
ZpgGD/w+	w+/w+	4	Mosaic Eyes	DsRed negative	0
ZpgGD/w+	w+/w+	5	White Eyes	DsRed positive	0
ZpgGD/w+	w+/w+	5	Red Eyes	DsRed positive	149
ZpgGD/w+	w+/w+	5	Mosaic Eyes	DsRed positive	0
ZpgGD/w+	w+/w+	5	White Eyes	DsRed negative	0
ZpgGD/w+	w+/w+	5	Red Eyes	DsRed negative	142
ZpgGD/w+	w+/w+	5	Mosaic Eyes	DsRed negative	0
ZpgGD/w+	w+/w+	6	White Eyes	DsRed positive	0
ZpgGD/w+	w+/w+	6	Red Eyes	DsRed positive	116
ZpgGD/w+	w+/w+	6	Mosaic Eyes	DsRed positive	0
ZpgGD/w+	w+/w+	6	White Eyes	DsRed negative	0
ZpgGD/w+	w+/w+	6	Red Eyes	DsRed negative	103
ZpgGD/w+	w+/w+	6	Mosaic Eyes	DsRed negative	0
ZpgGD/w+	w+/w+	7	White Eyes	DsRed positive	0
ZpgGD/w+	w+/w+	7	Red Eyes	DsRed positive	210
ZpgGD/w+	w+/w+	7	Mosaic Eyes	DsRed positive	0
ZpgGD/w+	w+/w+	7	White Eyes	DsRed negative	0
ZpgGD/w+	w+/w+	7	Red Eyes	DsRed negative	210
ZpgGD/w+	w+/w+	7	Mosaic Eyes	DsRed negative	0
ZpgGD/w+	w+/w+	8	White Eyes	DsRed positive	0
ZpgGD/w+	w+/w+	8	Red Eyes	DsRed positive	130
ZpgGD/w+	w+/w+	8	Mosaic Eyes	DsRed positive	0
ZpgGD/w+	w+/w+	8	White Eyes	DsRed negative	0
ZpgGD/w+	w+/w+	8	Red Eyes	DsRed negative	106
ZpgGD/w+	w+/w+	8	Mosaic Eyes	DsRed negative	0
ZpgGD/w+	w+/w+	9	White Eyes	DsRed positive	0
ZpgGD/w+	w+/w+	9	Red Eyes	DsRed positive	190
ZpgGD/w+	w+/w+	9	Mosaic Eyes	DsRed positive	0
ZpgGD/w+	w+/w+	9	White Eyes	DsRed negative	0
ZpgGD/w+	w+/w+	9	Red Eyes	DsRed negative	243
ZpgGD/w+	w+/w+	9	Mosaic Eyes	DsRed negative	0
ZpgGD/w+	w+/w+	10	White Eyes	DsRed positive	0
ZpgGD/w+	w+/w+	10	Red Eyes	DsRed positive	131
ZpgGD/w+	w+/w+	10	Mosaic Eyes	DsRed positive	0
ZpgGD/w+	w+/w+	10	White Eyes	DsRed negative	0
ZpgGD/w+	w+/w+	10	Red Eyes	DsRed negative	114
ZpgGD/w+	w+/w+	10	Mosaic Eyes	DsRed negative	0
w+/w+	ZpgGD/w+	1	White Eyes	DsRed positive	25
w+/w+	ZpgGD/w+	1	Red Eyes	DsRed positive	218
w+/w+	ZpgGD/w+	1	Mosaic Eyes	DsRed positive	3
w+/w+	ZpgGD/w+	1	White Eyes	DsRed negative	4
w+/w+	ZpgGD/w+	1	Red Eyes	DsRed negative	69
w+/w+	ZpgGD/w+	1	Mosaic Eyes	DsRed negative	1
w+/w+	ZpgGD/w+	2	White Eyes	DsRed positive	3
w+/w+	ZpgGD/w+	2	Red Eyes	DsRed positive	73
w+/w+	ZpgGD/w+	2	Mosaic Eyes	DsRed positive	0
w+/w+	ZpgGD/w+	2	White Eyes	DsRed negative	1
w+/w+	ZpgGD/w+	2	Red Eyes	DsRed negative	20
w+/w+	ZpgGD/w+	2	Mosaic Eyes	DsRed negative	0
w+/w+	ZpgGD/w+	3	White Eyes	DsRed positive	26
w+/w+	ZpgGD/w+	3	Red Eyes	DsRed positive	246
w+/w+	ZpgGD/w+	3	Mosaic Eyes	DsRed positive	2
w+/w+	ZpgGD/w+	3	White Eyes	DsRed negative	3
w+/w+	ZpgGD/w+	3	Red Eyes	DsRed negative	93
w+/w+	ZpgGD/w+	3	Mosaic Eyes	DsRed negative	0
w+/w+	ZpgGD/w+	4	White Eyes	DsRed positive	9
w+/w+	ZpgGD/w+	4	Red Eyes	DsRed positive	108
w+/w+	ZpgGD/w+	4	Mosaic Eyes	DsRed positive	0
w+/w+	ZpgGD/w+	4	White Eyes	DsRed negative	1
w+/w+	ZpgGD/w+	4	Red Eyes	DsRed negative	48
w+/w+	ZpgGD/w+	4	Mosaic Eyes	DsRed negative	0
w+/w+	ZpgGD/w+	5	White Eyes	DsRed positive	28
w+/w+	ZpgGD/w+	5	Red Eyes	DsRed positive	282
w+/w+	ZpgGD/w+	5	Mosaic Eyes	DsRed positive	3
w+/w+	ZpgGD/w+	5	White Eyes	DsRed negative	4
w+/w+	ZpgGD/w+	5	Red Eyes	DsRed negative	92
w+/w+	ZpgGD/w+	5	Mosaic Eyes	DsRed negative	2
w+/w+	ZpgGD/w+	6	White Eyes	DsRed positive	16
w+/w+	ZpgGD/w+	6	Red Eyes	DsRed positive	183
w+/w+	ZpgGD/w+	6	Mosaic Eyes	DsRed positive	0
w+/w+	ZpgGD/w+	6	White Eyes	DsRed negative	32
w+/w+	ZpgGD/w+	6	Red Eyes	DsRed negative	40
w+/w+	ZpgGD/w+	6	Mosaic Eyes	DsRed negative	0
w+/w+	ZpgGD/w+	7	White Eyes	DsRed positive	50
w+/w+	ZpgGD/w+	7	Red Eyes	DsRed positive	332
w+/w+	ZpgGD/w+	7	Mosaic Eyes	DsRed positive	4
w+/w+	ZpgGD/w+	7	White Eyes	DsRed negative	2
w+/w+	ZpgGD/w+	7	Red Eyes	DsRed negative	95
w+/w+	ZpgGD/w+	7	Mosaic Eyes	DsRed negative	0
w+/w+	ZpgGD/w+	8	White Eyes	DsRed positive	4
w+/w+	ZpgGD/w+	8	Red Eyes	DsRed positive	97
w+/w+	ZpgGD/w+	8	Mosaic Eyes	DsRed positive	0
w+/w+	ZpgGD/w+	8	White Eyes	DsRed negative	2
w+/w+	ZpgGD/w+	8	Red Eyes	DsRed negative	24
w+/w+	ZpgGD/w+	8	Mosaic Eyes	DsRed negative	0
w+/w+	ZpgGD/w+	9	White Eyes	DsRed positive	29
w+/w+	ZpgGD/w+	9	Red Eyes	DsRed positive	329
w+/w+	ZpgGD/w+	9	Mosaic Eyes	DsRed positive	1
w+/w+	ZpgGD/w+	9	White Eyes	DsRed negative	1
w+/w+	ZpgGD/w+	9	Red Eyes	DsRed negative	108
w+/w+	ZpgGD/w+	9	Mosaic Eyes	DsRed negative	0
w+/w+	ZpgGD/w+	10	White Eyes	DsRed positive	7
w+/w+	ZpgGD/w+	10	Red Eyes	DsRed positive	125
w+/w+	ZpgGD/w+	10	Mosaic Eyes	DsRed positive	0
w+/w+	ZpgGD/w+	10	White Eyes	DsRed negative	0
w+/w+	ZpgGD/w+	10	Red Eyes	DsRed negative	67
w+/w+	ZpgGD/w+	10	Mosaic Eyes	DsRed negative	0
VasaGD/w+	w-/w-	1	White Eyes	DsRed positive	333
VasaGD/w+	w-/w-	1	Red Eyes	DsRed positive	0
VasaGD/w+	w-/w-	1	Mosaic Eyes	DsRed positive	0
VasaGD/w+	w-/w-	1	White Eyes	DsRed negative	47
VasaGD/w+	w-/w-	1	Red Eyes	DsRed negative	141
VasaGD/w+	w-/w-	1	Mosaic Eyes	DsRed negative	0
VasaGD/w+	w-/w-	2	White Eyes	DsRed positive	251
VasaGD/w+	w-/w-	2	Red Eyes	DsRed positive	0
VasaGD/w+	w-/w-	2	Mosaic Eyes	DsRed positive	0
VasaGD/w+	w-/w-	2	White Eyes	DsRed negative	65
VasaGD/w+	w-/w-	2	Red Eyes	DsRed negative	72
VasaGD/w+	w-/w-	2	Mosaic Eyes	DsRed negative	0
w-/w-	VasaGD/w+	1	White Eyes	DsRed positive	415
w-/w-	VasaGD/w+	1	Red Eyes	DsRed positive	0
w-/w-	VasaGD/w+	1	Mosaic Eyes	DsRed positive	0
w-/w-	VasaGD/w+	1	White Eyes	DsRed negative	47
w-/w-	VasaGD/w+	1	Red Eyes	DsRed negative	78
w-/w-	VasaGD/w+	1	Mosaic Eyes	DsRed negative	0
w-/w-	VasaGD/w+	2	White Eyes	DsRed positive	435
w-/w-	VasaGD/w+	2	Red Eyes	DsRed positive	0
w-/w-	VasaGD/w+	2	Mosaic Eyes	DsRed positive	0
w-/w-	VasaGD/w+	2	White Eyes	DsRed negative	61
w-/w-	VasaGD/w+	2	Red Eyes	DsRed negative	123
w-/w-	VasaGD/w+	2	Mosaic Eyes	DsRed negative	0
NanosGD/w+	w-/w-	1	White Eyes	DsRed positive	241
NanosGD/w+	w-/w-	1	Red Eyes	DsRed positive	0
NanosGD/w+	w-/w-	1	Mosaic Eyes	DsRed positive	0
NanosGD/w+	w-/w-	1	White Eyes	DsRed negative	1
NanosGD/w+	w-/w-	1	Red Eyes	DsRed negative	249
NanosGD/w+	w-/w-	1	Mosaic Eyes	DsRed negative	0
NanosGD/w+	w-/w-	2	White Eyes	DsRed positive	56
NanosGD/w+	w-/w-	2	Red Eyes	DsRed positive	0
NanosGD/w+	w-/w-	2	Mosaic Eyes	DsRed positive	0
NanosGD/w+	w-/w-	2	White Eyes	DsRed negative	6
NanosGD/w+	w-/w-	2	Red Eyes	DsRed negative	51
NanosGD/w+	w-/w-	2	Mosaic Eyes	DsRed negative	0
w-/w-	NanosGD/w+	1	White Eyes	DsRed positive	274
w-/w-	NanosGD/w+	1	Red Eyes	DsRed positive	0
w-/w-	NanosGD/w+	1	Mosaic Eyes	DsRed positive	0
w-/w-	NanosGD/w+	1	White Eyes	DsRed negative	29
w-/w-	NanosGD/w+	1	Red Eyes	DsRed negative	10
w-/w-	NanosGD/w+	1	Mosaic Eyes	DsRed negative	0
w-/w-	NanosGD/w+	2	White Eyes	DsRed positive	103
w-/w-	NanosGD/w+	2	Red Eyes	DsRed positive	0
w-/w-	NanosGD/w+	2	Mosaic Eyes	DsRed positive	0
w-/w-	NanosGD/w+	2	White Eyes	DsRed negative	15
w-/w-	NanosGD/w+	2	Red Eyes	DsRed negative	5
w-/w-	NanosGD/w+	2	Mosaic Eyes	DsRed negative	0
ZpgGD/w+	w-/w-	1	White Eyes	DsRed positive	335
ZpgGD/w+	w-/w-	1	Red Eyes	DsRed positive	0
ZpgGD/w+	w-/w-	1	Mosaic Eyes	DsRed positive	0
ZpgGD/w+	w-/w-	1	White Eyes	DsRed negative	85
ZpgGD/w+	w-/w-	1	Red Eyes	DsRed negative	152
ZpgGD/w+	w-/w-	1	Mosaic Eyes	DsRed negative	0
ZpgGD/w+	w-/w-	2	White Eyes	DsRed positive	199
ZpgGD/w+	w-/w-	2	Red Eyes	DsRed positive	0
ZpgGD/w+	w-/w-	2	Mosaic Eyes	DsRed positive	0
ZpgGD/w+	w-/w-	2	White Eyes	DsRed negative	52
ZpgGD/w+	w-/w-	2	Red Eyes	DsRed negative	102
ZpgGD/w+	w-/w-	2	Mosaic Eyes	DsRed negative	0
w-/w-	ZpgGD/w+	1	White Eyes	DsRed positive	463
w-/w-	ZpgGD/w+	1	Red Eyes	DsRed positive	0
w-/w-	ZpgGD/w+	1	Mosaic Eyes	DsRed positive	0
w-/w-	ZpgGD/w+	1	White Eyes	DsRed negative	62
w-/w-	ZpgGD/w+	1	Red Eyes	DsRed negative	43
w-/w-	ZpgGD/w+	1	Mosaic Eyes	DsRed negative	0
w-/w-	ZpgGD/w+	2	White Eyes	DsRed positive	366
w-/w-	ZpgGD/w+	2	Red Eyes	DsRed positive	0
w-/w-	ZpgGD/w+	2	Mosaic Eyes	DsRed positive	0
w-/w-	ZpgGD/w+	2	White Eyes	DsRed negative	28
w-/w-	ZpgGD/w+	2	Red Eyes	DsRed negative	42
w-/w-	ZpgGD/w+	2	Mosaic Eyes	DsRed negative	0
