# Supplementary material for: Gene drive and genetic sex conversion in the global agricultural pest Ceratitis capitata
Source: Nat Commun. 2024 Jan 8;15:372. doi: 10.1038/s41467-023-44399-1 (PMC10774415; doi:10.1038/s41467-023-44399-1)
Supplement: Supplementary file 4 — Source Data [file 41467_2023_44399_MOESM4_ESM.zip › SourceData/fertility.csv]

Male_parent	Female_parent	Drive	Promoter	Crosstype	Replicate	Embryos	Hatched
VasaGD/w+	w+/w+	w-vasa	vasa	male cross	1	343	338
VasaGD/w+	w+/w+	w-vasa	vasa	male cross	2	339	315
VasaGD/w+	w+/w+	w-vasa	vasa	male cross	3	340	275
w+/w+	VasaGD/w+	w-vasa	vasa	female cross	1	459	410
w+/w+	VasaGD/w+	w-vasa	vasa	female cross	2	346	286
w+/w+	VasaGD/w+	w-vasa	vasa	female cross	3	408	387
NanosGD/w+	w+/w+	w-nanos	nanos	male cross	1	305	276
NanosGD/w+	w+/w+	w-nanos	nanos	male cross	2	540	509
NanosGD/w+	w+/w+	w-nanos	nanos	male cross	3	399	381
w+/w+	NanosGD/w+	w-nanos	nanos	female cross	1	165	151
w+/w+	NanosGD/w+	w-nanos	nanos	female cross	2	348	310
w+/w+	NanosGD/w+	w-nanos	nanos	female cross	3	371	323
ZpgGD/w+	w+/w+	w-zpg	zpg	male cross	1	373	346
ZpgGD/w+	w+/w+	w-zpg	zpg	male cross	2	187	164
ZpgGD/w+	w+/w+	w-zpg	zpg	male cross	3	219	208
w+/w+	ZpgGD/w+	w-zpg	zpg	female cross	1	246	224
w+/w+	ZpgGD/w+	w-zpg	zpg	female cross	2	397	377
w+/w+	ZpgGD/w+	w-zpg	zpg	female cross	3	292	270
VasaGD;tra+/w+;tra+	w+;tra+/w+;tra+	w + tra	vasa	male cross	1	309	301
VasaGD;tra+/w+;tra+	w+;tra+/w+;tra+	w + tra	vasa	male cross	2	401	376
VasaGD;tra+/w+;tra+	w+;tra+/w+;tra+	w + tra	vasa	male cross	3	378	323
w+;tra+/w+;tra+	VasaGD;tra+/w+;tra+	w + tra	vasa	female cross	1	275	256
w+;tra+/w+;tra+	VasaGD;tra+/w+;tra+	w + tra	vasa	female cross	2	250	189
w+;tra+/w+;tra+	VasaGD;tra+/w+;tra+	w + tra	vasa	female cross	3	245	231
VasaGD/tra+	tra+/tra+	tra	vasa	male cross	1	449	390
VasaGD/tra+	tra+/tra+	tra	vasa	male cross	2	391	370
VasaGD/tra+	tra+/tra+	tra	vasa	male cross	3	338	323
VasaGD/tra+	tra+/tra+	tra	vasa	male cross	4	462	426
VasaGD/tra+	tra+/tra+	tra	vasa	male cross	5	385	367
wt/wt	wt/wt	control	control	control	1	398	386
wt/wt	wt/wt	control	control	control	2	262	243
wt/wt	wt/wt	control	control	control	3	275	265
wt/wt	wt/wt	control	control	control	4	233	219
wt/wt	wt/wt	control	control	control	5	407	392
